# Supplementary material for: An explainable artificial intelligence framework for clinical decision support in stroke discharge planning
Source: PLoS One. 2026 Jul 15;21(7):e0353683. doi: 10.1371/journal.pone.0353683 (PMC13372143; doi:10.1371/journal.pone.0353683)
Supplement: S1 Code — The archived release corresponding to this manuscript is available through Zenodo at: https://doi.org/10.5281/zenodo.20711230. The GitHub repository is available at: https://github.com/Seif-AI-Lab/Ai-Stroke-Discharge-PLOS-One. (ZIP) [file pone.0353683.s005.zip]

Archive with 11 entries (10 files):
- Supplementary-Code and Models/
- Supplementary-Code and Models/.DS_Store
- __MACOSX/Supplementary-Code and Models/._.DS_Store
- Supplementary-Code and Models/final_macro_f1_model_pipeline.joblib
- __MACOSX/Supplementary-Code and Models/._final_macro_f1_model_pipeline.joblib
- Supplementary-Code and Models/final_macro_f1_model_probability_calibrator.joblib
- __MACOSX/Supplementary-Code and Models/._final_macro_f1_model_probability_calibrator.joblib
- Supplementary-Code and Models/S1_Code_README.txt
- __MACOSX/Supplementary-Code and Models/._S1_Code_README.txt
- Supplementary-Code and Models/Plos_One__Discharge_Disposition__code.ipynb
- __MACOSX/Supplementary-Code and Models/._Plos_One__Discharge_Disposition__code.ipynb
